# Supplementary material for: Markedly Elevated Antibody Responses in Wild versus Captive Spotted Hyenas Show that Environmental and Ecological Factors Are Important Modulators of Immunity
Source: PLoS One. 2015 Oct 7;10(10):e0137679. doi: 10.1371/journal.pone.0137679 (PMC4621877; doi:10.1371/journal.pone.0137679)
Supplement: S1 Dataset — (CSV) [file pone.0137679.s001.csv]

c.code	d.mic.90.ec	d.mic.90.pm	d.mic.90	d.conc.antibody.igg	d.conc.antibody.igm	d.conc.klh.igg	d.conc.klh.igm	d.conc.ana.igg	d.conc.ana.igm	c.wild	c.sex	d.age.months
lln	7	4	5.5	0.133066667	0.119123333	0.757253333	0.031786667	0.115445	0.05341	wild	female	141
winnie	7	3.666666667	5.333333333	0.097846667	0.040826667	0.071786667	0.151766667	0.081375	0.05263	captive	male	181
ghib	7.666666667	4.333333333	6	0.10948	0.115493333	0.158823333	0.13259	0.168855	0.16898	wild	male	10
ill	7.666666667	3.666666667	5.666666667	0.093206667	0.49021	0.13417	0.27775	0.04549	NA	wild	male	44
koko	7	3	5	0.148953333	0.10245	0.369846667	0.08896	0.14657	0.39674	wild	female	65
kombo	7	3.666666667	5.333333333	0.042713333	0.03808	0.05368	0.1165	0.033365	0.050305	captive	female	120
bj	7.333333333	4.333333333	5.833333333	0.07456	0.037923333	0.032886667	0.080766667	0.024225	0.03864	captive	female	151
mork	7.666666667	3.666666667	5.666666667	0.066633333	0.125796667	0.083753333	0.582286667	0.05109	0.342335	wild	male	29
cass	7	4	5.5	0.04946	0.024776667	0.039183333	0.030673333	0.04012	0.028885	captive	female	134
scooter	6.666666667	4.333333333	5.5	0.046913333	0.04621	NA	NA	0.03412	0.05898	captive	female	54
sht	7.333333333	5	6.166666667	0.137646667	0.08169	0.146413333	0.054926667	0.28067	0.098825	wild	male	75
zawadi	7	3	5	0.062893333	0.031346667	0.183986667	0.084596667	0.030155	0.03915	captive	male	56
denali	7.666666667	5	6.333333333	0.050213333	0.068316667	0.065076667	0.158743333	0.01858	0.095645	captive	male	142
baez	8	4.666666667	6.333333333	0.096946667	0.08846	0.60658	0.13445	0.09414	0.38635	wild	female	92
robie	8	5	6.5	0.062353333	0.027943333	0.0663	0.03877	0.028005	0.03988	captive	male	81
domino	6	4.333333333	5.166666667	0.06657	0.013376667	0.1873	0.02792	0.0196	0.01308	captive	female	166
buster	7.5	4.333333333	5.916666667	0.053633333	0.042383333	0.031263333	0.104906667	0.023835	0.075835	captive	male	93
gulliver	7	4.333333333	5.666666667	0.052383333	0.015796667	NA	NA	0.0407	0.017285	captive	male	183
ursa	7.333333333	4.666666667	6	0.135076667	0.044996667	0.05218	0.072226667	0.041205	0.04823	captive	female	135
ein	8.333333333	5	6.666666667	0.096256667	0.207443333	0.44509	0.648143333	0.11576	NA	wild	female	69
cmta	8	3.666666667	5.833333333	0.09224	0.11978	0.750733333	0.11084	0.089045	0.44004	wild	female	57
zonker	7.333333333	5	6.166666667	0.053243333	0.02037	0.03826	0.025893333	0.02865	0.02292	captive	female	205
gremlin	7	5	6	0.04907	0.012676667	NA	NA	0.0456	0.011355	captive	male	183
fw	7	4.333333333	5.666666667	0.080183333	0.07431	0.314086667	0.07303	0.30871	0.250025	wild	male	87
kens	7.333333333	4.666666667	6	0.103943333	0.160023333	0.24021	0.146326667	0.05333	0.19932	wild	male	83
kzoo	7.666666667	4.333333333	6	0.067813333	0.095676667	0.201686667	0.12138	0.076855	0.11609	wild	male	120
nakuru	7	4.333333333	5.666666667	0.042193333	0.031756667	NA	NA	0.04284	0.01952	captive	female	182
rgr	7.666666667	4.333333333	6	0.056536667	0.0618	0.231523333	0.16573	0.076365	0.15912	wild	male	56
pan	7.333333333	4.333333333	5.833333333	0.072876667	0.12179	0.42475	0.466113333	0.100125	0.2921	wild	female	99
